# Supplementary material for: Quantitative Analysis and Stability Study on Iridoid Glycosides from Seed Meal of Eucommia ulmoides Oliver
Source: Molecules. 2022 Sep 12;27(18):5924. doi: 10.3390/molecules27185924 (PMC9501183; doi:10.3390/molecules27185924)
Supplement: Supplementary file 1 [file molecules-27-05924-s001.zip]

Archive with 1 entries (1 files):
- molecules-1892192-supplementary.pdf
